# Supplementary material for: Is the Addition of Chemotherapy to Adjuvant Radiation in Merkel Cell Cancer Beneficial? Real-World Data with Long-Term Follow-Up
Source: Cancers (Basel). 2025 Mar 11;17(6):945. doi: 10.3390/cancers17060945 (PMC11939928; doi:10.3390/cancers17060945)
Supplement: Supplementary file 1 [file cancers-17-00945-s001.zip]

Archive with 1 entries (1 files):
- cancers-3478154-supplementary.pdf
